# Supplementary material for: Biocontrol Potential and Functional Characteristics of Bacillus sonorensis A-5 Against Watermelon Fusarium Wilt
Source: J Fungi (Basel). 2026 Apr 2;12(4):257. doi: 10.3390/jof12040257 (PMC13117742; doi:10.3390/jof12040257)
Supplement: Supplementary file 1 [file jof-12-00257-s001.zip]

Archive with 1 entries (1 files):
- jof-4215729-supplementary.pdf
